# Supplementary material for: An Enantiospecific Synthesis of 5-epi-α-Bulnesene
Source: Molecules. 2023 May 5;28(9):3900. doi: 10.3390/molecules28093900 (PMC10180261; doi:10.3390/molecules28093900)
Supplement: Supplementary file 1 [file molecules-28-03900-s001.zip]

Archive with 1 entries (1 files):
- molecules-2381776-supplementary.pdf
